# Supplementary material for: Detecting Key Factors of Grasshopper Occurrence in Typical Steppe and Meadow Steppe by Integrating Machine Learning Model and Remote Sensing Data
Source: Insects. 2022 Sep 30;13(10):894. doi: 10.3390/insects13100894 (PMC9603866; doi:10.3390/insects13100894)
Supplement: Supplementary file 1 [file insects-13-00894-s001.zip]

Archive with 1 entries (1 files):
- insects-1900996 - supplementary.pdf
